# Supplementary material for: Bacterial endophytes from wild maize suppress Fusarium graminearum in modern maize and inhibit mycotoxin accumulation
Source: Front Plant Sci. 2015 Oct 6;6:805. doi: 10.3389/fpls.2015.00805 (PMC4593954; doi:10.3389/fpls.2015.00805)
Supplement: Table S1 — Taxonomic classification of maize bacterial endophytes based on 16S rDNA and 23S rDNA sequences and BLAST analysis (corresponding to Table 1) (Excel file). [file DataSheet1.XLSX]

## Sheet: Sheet1
Table S1: Taxonomic classification of maize bacterial endophytes based on 16S rDNA and 23S rDNA sequences and BLAST analysis
ID	Organ source	Nucleotides Sequences	Accession Number	Best BLAST match (16S rRNA)	Percent of max. identity (16S rRNA)	23S rRNA Sequence Tag	Acesssion number	Best BLAST match (23S rRNA)	Percent of max. Identity
1D6	Seeds	GTTAGGGGTNTCGATACCCTNGNNNNNNAAGTTAACACATTAAGCATTCCGCCTGGGGAGTACGGTCGCAAGACTGAAACTCAAAGGAATTGACGGGGACCCGCACAAGCAGTGGAGTATGTGGTTTAATTCGAAGCAACGCGAAGAACCTTACCAGGTCTTGACATCCCTNTGACCGGTCTAGAGATAGANCTTTCCTTCGGGACAGAGGAGACAGGTGGTGCATGGTTGTCGTCAGCTCGTGTCGTGAGATGTTGGGTTAAGTCCCGCAACGAGCGCAACCCTTATGCTTAGTTGCCAGCAGGTCAAGCTGGGCACTCTAAGCAGACTGCCGGTGACAAACCGGAGGAAGGTGGGGATGACGTCAAATCATCATGCCCCTTATGACCTGGGCTACAC…	KM104866	Paenibacillus sp.	98	AGCCTTGGCAGANGGTCCTGCCGGATTCATACGGGGTTTCACGTGCCCCGCACTACTCGGGATCCGTCTCGGAGGGAACANGTTTTGAACTACAGGGCTTTTACCTTCTCTGGCGGGCCTTTCCAGACCTCTTCATCTAACCGGTTCCTTTGTAACTCCATGTGAGACGTCCCACAACCCCAAGGAGCAAGCTCCTTGGTTTGGGCTAATCCGCGTTCGCTCGCCGCTACTGACGGAATCACTATTGTTTTCTCTTCCTCAGGGTACTTAGATGTTTCAGTTCCCCTGGTCTGCCTCTCACTCACCTATGAATTCAGTGAGTAGTGACTGTCGATGAAGACAGCCGGGTTCCCCCGTTC	KM387727	Paenibacillus sp.	99
3H9	Seeds	ATACCCTTGGNTGCCGNAAGTTAACACATTAAGCATTCCGCCTGGGGAGTACGGTCGCAAGACTGAAACTCAAAGGAATTGACGGGGACCCGCACAAGCAGTGGAGTATGTGGTTTAATTCGAAGCAACGCGAAGAACCTTACCAGGTCTTGACATCCCTNTGACCGGTCTAGAGATAGANCTTTCCTTCGGGACAGAGGAGACAGGTGGTGCATGGTTGTCGTCAGCTCGTGTCGTGAGATGTTGGGTTAAGTCCCGCAACGAGCGCAACCCTTATGCTTAGTTGCCAGCAGGTCAAGCTGGGCACTCTAAGCAGACTGCCGGTGACAAACCGGAGGAAGGTGGGGATGACGTCAAATCATCATGCCCCTTATGACCTGGGCTACACACGTACTACAA…	KM104867	Paenibacillus sp.	100	ACTCNCTGNTTCNTAGGTGAGTGAGAGGCAGACCAGGGGAACTGAAACATCTAAGTACCCTGAGGAAGAGAAAACAATAGTGATTCCGTCAGTAGCGGCGAGCGAACGCGGATTAGCCCAAACCAAGGAGCTTGCTCCTTGGGGTTGTGGGACGTCTCACATGGAGTTACAAAGGAACCGGTTAGATGAAGAGGTCTGGAAAGGCCCGCCAGAGAAGGTAAAAGCCCTGTAGTTCAAAACTTGTTCCCTCCGAGACGGATCCCGAGTAGTGCGGGGCACGTGAAACCCCGTATGAATCCGGCAGGACCATCTGCCAAGGCTAAATACTCCCTGGCGACCGATAGTGAAGCANTACCGTGAGGGAAAGGCG	KM387728	Paenibacillus sp.	99
4G12	Roots	TTGAGGCGTGGCTTCCGGAGCTAACGCGTTAAGTCGACCGCCTGGGGAGTACGGCCGCAAGGTTAAAACTCAAATGAATTGACGGGGGCCCGCACAAGCGGTGGAGCATGTGGTTTAATTCGATGCAAGAAGAACCTTACCTACTCTTGACATCCAGAGAACTTANCAGAGATGNNTTGGTGCCTTCGGGAACTCTGAGACAGGTGCTGCATGGCTGTCGTCAGCTCGTGTTGTGAAATGTTGGGTTAAGTCCCGCAACGAGCGCAACCCTTATCCTTT	KM104868	Citrobacter sp.	99	AGGTTAACGAGGCGAACCGGGGGAACTGAAACATCTAAGTACCCCGAGGAAAAGAAATCAACCGAGATTCCCCCAGTAGCGGCGAGCGAACGGGGAGCAGCCCAGAGTCTGAATCAGCTTGTGTGTTAGTGGAAGCGTCTGGAAAGTCGCACGGTACAGGGTGACAGTCCCGTACACGAAAGCACACAGGCTGTGAACTCGAAGAGTAGGGCGGGACACGTGGTATCCTGTCTGAATATGGGGGGACCATCCTCCAAGGCTAAATACTCCTGACTGACCGATAGTGAACCAGTACCGTGAGGGAAAGGCGAA	KM387729	Citrobacter sp.	100
4G4	Roots	GGTGTTAGGGGTTTCGATACCCTTGGTGCCGNNGTTAACACATTAAGCATTCCGCCTGGGGAGTACGGTCGCAAGACTGAAACTCAAAGGAATTGACGGGGACCCGCACAAGCAGTGGAGTATGTGGTTTAATTCGAAGCAACGCGAAGAACCTTACCAGGTCTTGACATCCCTNTGACCGGTCTAGAGATAGACCTTTCCTTCGGGACAGAGGAGACAGGTGGTGCATGGTTGTCGTCAGCTCGTGTCGTGAGATGTTGGGTTAAGTCCCGCAACGAGCGCAACCCTTATGCTTAGTTGCCAGCAGGTCAAGCTGGGCACTCTAAGCAGACTGCCGGTGACAAACCGGAGGAAGGTGGGGATGACGTCAAATCATCATGCCCCTTATGACCTGGGCTA…	KM104869	Paenibacillus sp.	99	TAGGTGAGTGAGAGGCAGACCAGGGGAACTGAAACATCTAAGTACCCTGAGGAAGAGAAAACAATAGTGATTCCGTCAGTAGCGGCGAGCGAACGCGGATTAGCCCAAACCAAGGAGCTTGCTCCTTGGGGTTGTGGGACGTCTCACATGGAGTTACAAAGGAACCGGTTAGATGAAGAGGTCTGGAAAGGCCCGCCAGAGAAGGTAAAAGCCCTGTAGTTCAAAACNTGTTCCCTCCGAGACGGATCCCGAGTAGTGCGGGGCACGTGAAACCCCGTATGAATCCGGCAGGACCATCTGCCAAGGCTAAATACTCCCTGGCGACCGATAGTGAAGCA	KM387730	Paenibacillus sp.	99
