# Supplementary material for: Bacterial endophytes from wild maize suppress Fusarium graminearum in modern maize and inhibit mycotoxin accumulation
Source: Front Plant Sci. 2015 Oct 6;6:805. doi: 10.3389/fpls.2015.00805 (PMC4593954; doi:10.3389/fpls.2015.00805)
Supplement: Table S2 — Sequences of fusA orthologs from Paenibacillus endophytic species identified in this study (corresponds to Figure 4A) (Excel file). [file DataSheet2.XLSX]

## Sheet: Sheet1
Table S2: Sequences of FusA orthologs from Paenibacillus endophytic species identified in this study
Strain ID	Sequence	GenBank accession number	% Identity to fusA	E- value
1D6	TCCGGCCCGGCAGAAGCGATCAATATAGCGCTGCAAGATGGGGGCTTAACACCGCAGGAGATTGACTATGTCAATGCCCACGGTACGAGTACGCCATTTAATGATCGCATGGAGATTAATGCTATTCAAAAAGTATTTGGAGAGCATGCACCCCGGTTGGCAATATCGTCTATTAAATCCATGACAGGCCATTNAATGGGCGGTGCTGGGGCAGTCGAATTAATTGCAACGGTACAGANCATGATCCACANCAAAGTACCACCGACNCTCAATTGTGACAATCCCGAAGCCCCTGAACTGAATTTTGTACCGC	KT343965	0.92	1e-64
3H9	GGTAGCCCGGCCACTTCCGAGAATATAACCACGCCGACGCTTGACCACTTCAAAATAGAGATCTATTCGGTCCCCAGGCTTCGCAAGGCTATGAAAGCGAACGCCATTGAGGTTGGTTAGGTATGAAATACCTCTTTTGTCAATCGCAGCGAATGCCGCTAATTGTGCAAGCGACTCCACGATCAGCATAGGAGGCATGTATGGATTAGCTTCTGTAATAAACCATTCGCTTGAGGTAACAAGCTTGTACCCCTTTGCCCATTGCGACGTTTCGTACCCGGTCACACCATCGAGCAGAAGAAATGGGTACCTGTGCGGAAGCACATC	KT343966	0.92	7e-62
4G4	GTGTCCTCCAAAACCAAAAGAATTACTAATCGCCGCACGGACTTCACGTTCCTGATATACATGCGGTACAAAATTCAGTTCAGGGGCTTCGGGATTGTCACAATTGAGTGTCGGTGGTACTTTGCTGTGGATCATGCTCTGTACCGTTGCAATTAATTCGACTGCCCCAGCACCGCCCATTAAATGGCCTGTCATGGATTTAATAGACGATATTGCCAACCGGGGTGCATGCTCTCCAAATACTTTTTGAATAGCATTAATCTCCATGCGATCATTAAATGGCGTACTCGTACCGTGGGCATTGACATAGTCAATCTCCTGCGGTGTTAAGCCCCCATCTTGCAGCGCTATATTGATCGCTTCTGCCGGGCCGGAGCCCGAGGGATCTGG	KT343967	0.94	1e-63
