# Supplementary material for: Bacterial endophytes from wild maize suppress Fusarium graminearum in modern maize and inhibit mycotoxin accumulation
Source: Front Plant Sci. 2015 Oct 6;6:805. doi: 10.3389/fpls.2015.00805 (PMC4593954; doi:10.3389/fpls.2015.00805)
Supplement: Table S3 — Origin of the endophytes screened in this study including the maize genotypes and tissues from which they were isolated, and the best BLAST matches to the GenBank database (Excel file). [file DataSheet3.XLSX]

## Sheet: Sheet1
Table S3: Origin of the endophytes screened in this study including the maize genotypes and tissues from which they were isolated, and the best BLAST matches to the GenBank database
Maize host class	Maize host	Tissue	Plate ID	GenBank best BLAST match	Percent of identity
Modern	B73	Seed	3A1	Pantoea sp.	99
Modern	B73	Seed	3A2	Enterobacter sp.	99
Modern	B73	Seed	3A3	Rhodococcus sp.	95
Modern	B73	Seed	3A4	Pseudomonas sp.	99
Traditional	Bolita	Seed	3A5	Pantoea sp.	99
Traditional	Bolita	Seed	3A7	Enterobacter sp.	99
Traditional	Bolita	Seed	3A8	Enterobacter sp.	99
Traditional	Chapalote	Seed	3A9	Enterobacter sp.	98
Traditional	Chapalote	Seed	3A10	Hafnia sp.	100
Traditional	Chapalote	Seed	3A11	Escherichia sp.	90
Traditional	Chapalote	Seed	3A12	Burkholderia sp.	98
Traditional	Chapalote	Seed	3B1	Enterobacter sp.	99
Traditional	Chapalote	Seed	3B2	Methylobacterium sp.	99
Traditional	Chapalote	Seed	3B3	Micrococcus sp.	99
Traditional	Chapalote	Seed	3B4	Pantoea sp.	9
Traditional	Chapalote	Seed	3B5	Enterobacter sp.	99
Traditional	Chapalote	Seed	3B6	Pseudomonas sp.	99
Traditional	Chapalote	Seed	3B7	Enterobacter sp.	99
Traditional	Chapalote	Seed	3B8	Methylobacterium sp.	100
Traditional	Cristalino	Seed	3B9	Escherichia sp.	99
Traditional	Cristalino	Seed	3B10	Staphylococcus sp.	99
Traditional	Cristalino	Seed	3B11	Pseudomonas sp.	97
Traditional	Cristalino	Seed	3B12	Pseudomonas sp.	97
Wild	Diploperennis	Seed	3C1	Enterobacter sp.	84
Wild	Diploperennis	Seed	3C2	Pseudomonas sp.	100
Wild	Diploperennis	Seed	3C3	Pseudomonas sp.	100
Wild	Diploperennis	Seed	3C4	Pantoea sp.	98
Wild	Diploperennis	Seed	3C5	Pantoea sp.	98
Wild	Diploperennis	Seed	3C6	Pantoea sp.	99
Wild	Diploperennis	Seed	3C7 (1D6)	Paenibacillus sp.	97
Wild	Diploperennis	Seed	3C8	Pseudomonas sp.	99
Wild	Diploperennis	Seed	3C9	Pseudomonas sp.	99
Wild	Diploperennis	Seed	3C10	Enterobacter sp.	98
Wild	Diploperennis	Seed	3C11	Burkholderia sp.	99
Wild	Diploperennis	Seed	3C12	Enterobacter sp.	100
Wild	Diploperennis	Seed	3D1	Enterobacter sp.	99
Traditional	Gaspe Flint	Seed	3D2	Pantoea sp.	99
Traditional	Gaspe Flint	Seed	3D3	Pseudomonas sp.	99
Modern	B73	Seed	3D4	Pantoea sp.	99
Traditional	Gaspe Flint	Seed	3D5	Arthrobacter sp.	100
Traditional	Gaspe Flint	Seed	3D6	Cellulomonas sp.	98
Traditional	Jala	Seed	3D7	Pantoea sp.	99
Wild	Nicaraguensis	Seed	3D8	Arthrobacter sp.	99
Wild	Nicaraguensis	Seed	3D9	Enterobacter sp.	93
Wild	Nicaraguensis	Seed	3D10	Enterobacter sp.	100
Wild	Nicaraguensis	Seed	3D11	Pantoea sp.	99
Wild	Nicaraguensis	Seed	3D12	Enterobacter sp.	99
Wild	Nicaraguensis	Seed	3 E1	Enterobacter sp.	97
Wild	Nicaraguensis	Seed	3 E2	Stenotrophomonas sp.	97
Wild	Nicaraguensis	Seed	3 E3	Stenotrophomonas sp.	100
Wild	Nicaraguensis	Seed	3 E4	Klebsiella sp.	100
Wild	Nicaraguensis	Seed	3 E5	Citrobacter sp.	100
Wild	Nicaraguensis	Seed	3 E6	Pantoea sp.	100
Wild	Nicaraguensis	Seed	3 E7	Paenibacillus sp.	99
Wild	Nicaraguensis	Seed	3 E8	Cellulomonas sp.	100
Wild	Nicaraguensis	Seed	3 E9	Microbacterium sp.	98
Wild	Nicaraguensis	Seed	3 E10	Paenibacillus sp.	98
Wild	Nicaraguensis	Seed	3 E11	Pantoea sp.	100
Wild	Mexicana	Seed	3 E12	Pantoea sp.	99
Wild	Mexicana	Seed	3F1	Pseudomonas sp.	99
Wild	Mexicana	Seed	3F2	Pseudomonas sp.	98
Wild	Mexicana	Seed	3F3	Pantoea sp.	99
Wild	Mexicana	Seed	3F4	Pseudomonas sp.	86
Wild	Mexicana	Seed	3F5	Pseudomonas sp.	99
Wild	Mexicana	Seed	3F6	Pseudomonas sp.	86
Wild	Mexicana	Seed	3F7	Pantoea sp.	100
Wild	Mexicana	Seed	3F8	Stenotrophomonas sp.	100
Traditional	Mixteco	Seed	3F9	Burkholderia sp.	100
Traditional	Mixteco	Seed	3F10	Burkholderia sp.	100
Wild	Nicaraguensis	Seed	3F11	Enterobacter sp.	99
Traditional	Nal-Tel	Seed	3F12	Streptomyces sp.	100
Traditional	Nal-Tel	Seed	3G1	Methylobacterium sp.	100
Traditional	Nal-Tel	Seed	3G2	Paenibacillus sp.	98
Traditional	Nal-Tel	Seed	3G3	Stenotrophomonas sp.	100
Wild	Parviglumis	Seed	3G4	Pantoea sp.	99
Wild	Parviglumis	Seed	3G5	Luteibacter sp.	99
Wild	Parviglumis	Seed	3G6	Stenotrophomonas sp.	100
Wild	Parviglumis	Seed	3G7	Pantoea sp.	99
Wild	Parviglumis	Seed	3G8	Klebsiella sp.	100
Wild	Nicaraguensis	Seed	3G9	Paenibacillus sp.	100
Wild	Parviglumis	Seed	3G10	Klebsiella sp.	100
Wild	Parviglumis	Seed	3G11	Enterobacter sp.	99
Modern	Pioneer 3751	Seed	3H1	Bacillus sp.	98
Modern	Pioneer 3751	Seed	3H2	Deinococcus sp.	99
Modern	Pioneer 3751	Seed	3H3	Deinococcus sp.	99
Modern	Pioneer 3751	Seed	3H4	Rhodococcus sp.	99
Modern	Pioneer 3751	Seed	3H5	Microbacterium sp.	99
Modern	Pioneer 3751	Seed	3H8	Bacillus sp.	100
Modern	Pioneer 3751	Seed	3H9	Paenibacillus sp.	98
Traditional	Tuxpeno	Seed	3H10	Bradyrhizobium sp.	100
Modern	Pioneer 3751	Seed	3H11	Rhodococcus sp.	99
Traditional	Mixteco	Shoot	4A1	Microbacterium sp.	84
Traditional	Mixteco	Shoot	4A2	Micrococcus sp.	90
Traditional	Mixteco	Shoot	4A3	Pantoea sp.	97
Traditional	Mixteco	Shoot	4A4	Staphylococcus sp.	98
Traditional	Mixteco	Shoot	4A5	Pantoea sp.	100
Traditional	Mixteco	Shoot	4A6	Paenibacillus sp.	98
Traditional	Mixteco	Shoot	4A7	Methylobacterium sp.	97
Traditional	Mixteco	Shoot	4A8	Pantoea sp.	93
Traditional	Mixteco	Shoot	4A9	Stenotrophomonas sp.	100
Traditional	Mixteco	Root	4A10	Bacillus sp.	84
Traditional	Mixteco	Root	4A11	Methylobacterium sp.	97
Traditional	Mixteco	Root	4A12	Pantoea sp.	100
Traditional	Mixteco	Root	4B1	Paenibacillus sp.	97
Traditional	Mixteco	Root	4B2	Staphylococcus sp.	100
Traditional	Mixteco	Root	4B3	Enterobacter sp.	94
Traditional	Mixteco	Root	4B4	Flexibacter sp.	92
Traditional	Mixteco	Root	4B5	Microbacterium sp.	92
Traditional	Mixteco	Root	4B6	Enterobacter sp.	97
Traditional	Mixteco	Root	4B7	Stenotrophomonas sp.	93
Traditional	Mixteco	Root	4B8	Enterobacter sp.	100
Traditional	Mixteco	Shoot	4B9	Stenotrophomonas sp.	98
Traditional	Mixteco	Shoot	4B10	Paenibacillussp.	98
Traditional	Mixteco	Shoot	4B11	Microbacterium sp.	98
Traditional	Mixteco	Root	4B12	Stenotrophomonas sp.	99
Traditional	Mixteco	Root	4C2	Pseudomonas sp.	100
Traditional	Mixteco	Shoot	4C3	Micrococcus sp.	77
Traditional	Mixteco	Root	4C4	Pedobacter sp.	97
Traditional	Mixteco	Root	4C5	Enterobacter sp.	98
Traditional	Mixteco	Root	4C6	Enterobacter sp.	99
Traditional	Mixteco	Root	4C7	Agrobacterium sp.	95
Traditional	Mixteco	Root	4C8	Stenotrophomonas sp.	99
Traditional	Mixteco	Root	4C9	Xanthomonas sp.	99
Traditional	Mixteco	Root	4C10	Sphingomonas sp.	98
Traditional	Mixteco	Root	4C11	Lysobacter sp.	98
Traditional	Mixteco	Root	4C12	Enterobacter sp.	97
Traditional	Mixteco	Root	4D1	Bacillus sp.	99
Traditional	Mixteco	Root	4D2	Pseudomonas sp.	100
Traditional	Mixteco	Root	4D3	Rhizobium sp.	83
Traditional	Mixteco	Root	4D4	Paenibacillus sp.	91
Traditional	Mixteco	Root	4D5	Lysobacter sp.	95
Wild	Parviglumis	Shoot	4D6	Rhizobium sp.	96
Wild	Parviglumis	Shoot	4D7	Xanthomonas sp.	98
Wild	Parviglumis	Shoot	4D8	Stenotrophomonas sp.	100
Wild	Parviglumis	Root	4D9	Xanthomonas sp.	96
Wild	Parviglumis	Root	4D10	Pantoea sp.	97
Wild	Parviglumis	Root	4D11	Pantoea sp.	99
Wild	Parviglumis	Root	4D12	Xanthomonas sp.	98
Wild	Parviglumis	Root	4 E1	Klebsiella sp.	99
Wild	Parviglumis	Root	4 E2	Herbaspirillum sp.	99
Wild	Parviglumis	Root	4 E3	Pantoea sp.	99
Wild	Parviglumis	Root	4 E4	Enterobacter sp.	99
Wild	Parviglumis	Root	4 E5	Delftia sp.	100
Wild	Parviglumis	Root	4 E6	Microbacterium sp.	98
Wild	Parviglumis	Root	4 E7	Enterobacter sp.	98
Wild	Parviglumis	Root	4 E8	Pantoea sp.	98
Wild	Parviglumis	Root	4 E9	Xanthomonas sp.	99
Wild	Parviglumis	Shoot	4 E10	Paenibacillus sp.	99
Wild	Parviglumis	Shoot	4 E11	Paenibacillus sp.	98
Wild	Parviglumis	Shoot	4 E12	Pantoea sp.	97
Wild	Parviglumis	Root	4F1	Xanthomonas sp.	99
Wild	Parviglumis	Root	4F2	Pseudomonas sp.	94
Wild	Parviglumis	Root	4F3	Enterobacter sp.	97
Wild	Parviglumis	Root	4F4	Pantoea sp.	100
Wild	Parviglumis	Root	4F5	Microbacterium sp.	95
Wild	Parviglumis	Root	4F6	Xanthomonas sp.	98
Wild	Parviglumis	Root	4F7	Enterobacter sp.	99
Wild	Parviglumis	Root	4F8	Enterobacter sp.	100
Wild	Parviglumis	Root	4F9	Pantoea sp.	97
Wild	Parviglumis	Root	4F10	Enterobacter sp.	98
Wild	Parviglumis	Root	4F11	Microbacterium sp.	94
Wild	Parviglumis	Root	4F12	Stenotrophomonas sp.	99
Wild	Parviglumis	Root	4G1	Cupriavidus sp.	98
Wild	Parviglumis	Root	4G2	Mesorhizobium sp.	97
Wild	Parviglumis	Root	4G3	Delftia sp.	95
Wild	Parviglumis	Root	4G4	Paenibacillus sp.	99
Wild	Parviglumis	Shoot	4G5	Bacillus sp.	99
Wild	Parviglumis	Shoot	4G6	Microbacterium sp.	99
Wild	Parviglumis	Shoot	4G7	Paenibacillus sp.	98
Wild	Parviglumis	Root	4G8	Enterobacter sp.	97
Wild	Parviglumis	Root	4G9	Pantoea sp.	99
Wild	Parviglumis	Root	4G10	Microbacterium sp.	100
Wild	Parviglumis	Root	4G11	Kytococcus sp.	84
Wild	Parviglumis	Root	4G12	Citrobacter sp.	99
Wild	Parviglumis	Root	4H1	Pantoea sp.	97
Wild	Parviglumis	Root	4H2	Agrobacterium sp.	98
Wild	Parviglumis	Root	4H3	Pedobacter sp.	90
Wild	Parviglumis	Root	4H4	Curtobacterium sp.	99
Wild	Parviglumis	Root	4H5	Stenotrophomonas sp.	99
Wild	Parviglumis	Root	4H6	Cohnella sp.	99
Wild	Parviglumis	Root	4H7	Enterobacter sp.	100
Wild	Parviglumis	Root	4H8	Enterobacter sp.	97
Modern	Pioneer 3751	Shoot	4H9	Microbacterium sp.	97
Modern	Pioneer 3751	Root	4H12	Paenibacillus sp.	99
Modern	Pioneer 3751	Root	5A2	Pantoea sp.	98
Modern	Pioneer 3751	Root	5A3	Enterobacter sp.	99
Modern	Pioneer 3751	Root	5A4	Enterobacter sp.	97
Modern	Pioneer 3751	Root	5A5	Enterobacter sp.	97
Modern	Pioneer 3751	Root	5A6	Paenibacillus sp.	98
Modern	Pioneer 3751	Root	5A7	Paenibacillus sp.	99
Modern	Pioneer 3751	Root	5A8	Pandoraea sp.	99
Modern	Pioneer 3751	Root	5A9	Sphingobium sp.	95
Modern	Pioneer 3751	Root	5A10	Paenibacillus sp.	97
Modern	Pioneer 3751	Shoot	5A11	Pseudomonas sp.	100
Modern	Pioneer 3751	Shoot	5A12	Janthinobacterium sp.	98
Modern	Pioneer 3751	Root	5B1	Sphingomonas melonis	80
Modern	Pioneer 3751	Root	5B2	Microbacterium sp.	95
Modern	Pioneer 3751	Root	5B3	Enterobacter sp.	99
Modern	Pioneer 3751	Root	5B4	Enterobacter sp.	97
Modern	Pioneer 3751	Root	5B5	Enterobacter sp.	99
Modern	Pioneer 3751	Root	5B6	Bacillus sp.	83
Modern	Pioneer 3751	Root	5B7	Pedobacter sp.	95
Modern	Pioneer 3751	Root	5B8	Burkholderia sp.	100
Modern	Pioneer 3751	Root	5B9	Pseudomonas sp.	95
Modern	Pioneer 3751	Root	5B10	Agrobacterium sp.	98
Modern	Pioneer 3751	Root	5B11	Agrobacterium sp.	94
Modern	Pioneer 3751	Root	5B12	Enterobacter sp.	96
Modern	Pioneer 3751	Shoot	5C2	Agrobacterium sp.	97
Modern	Pioneer 3751	Root	5C3	Agrobacterium sp.	95
Modern	Pioneer 3751	Root	5C4	Mycobacterium sp.	100
Modern	Pioneer 3751	Root	5C5	Paenibacillus sp.	97
Modern	Pioneer 3751	Root	5C6	Microbacterium sp.	99
Modern	Pioneer 3751	Root	5C7	Microbacterium sp.	89
Modern	Pioneer 3751	Root	5C8	Paenibacillus sp.	93
Wild	Parviglumis	Root	5C9	Burkholderia sp.	100
		0.209302

## Sheet: Sheet2
	Mixteco
	Parviglumis
	Mixteco
	Mixteco
	Mixteco
	Mixteco
	Mixteco
	Parviglumis
	Parviglumis
	Parviglumis
	Parviglumis
	Parviglumis
	Pioneer
	Pioneer
	Pioneer
	Pioneer
	Mixteco
	Mixteco
	Pioneer
	Mixteco
	Mixteco
	Mixteco
	Mixteco
	Parviglumis
	Parviglumis
	Parviglumis
	Pioneer
	Pioneer
	Pioneer
	Pioneer
	Pioneer
	Pioneer
	Pioneer
	Mixteco
	Mixteco
	Mixteco
	Mixteco
	Parviglumis
	Parviglumis
	Parviglumis
	Parviglumis
	Parviglumis
	Parviglumis
	Parviglumis
	Parviglumis
	Parviglumis
	Parviglumis
	Pioneer
	Mixteco
	Parviglumis
	Pioneer
	Mixteco
	Mixteco
	Parviglumis
	Pioneer
	Pioneer
	Mixteco
	Parviglumis
